# Supplementary material for: Properties of Gaseous Deprotonated L-Cysteine S-Sulfate Anion [cysS-SO3]−: Intramolecular H-Bond Network, Electron Affinity, Chemically Active Site, and Vibrational Fingerprints
Source: Int J Mol Sci. 2023 Jan 14;24(2):1682. doi: 10.3390/ijms24021682 (PMC9862062; doi:10.3390/ijms24021682)
Supplement: Supplementary file 1 [file ijms-24-01682-s001.zip]

Archive with 1 entries (1 files):
- ijms-2107242-supplementary.pdf
